# Supplementary material for: The Potential of Agaricus bisporus in Mitigating Pesticide-Induced Oxidative Stress in Honey Bees Infected with Nosema ceranae
Source: Life (Basel). 2024 Nov 17;14(11):1498. doi: 10.3390/life14111498 (PMC11595567; doi:10.3390/life14111498)
Supplement: Supplementary file 1 [file life-14-01498-s001.zip]

Archive with 1 entries (1 files):
- life-3267291-supplementary.pdf
